# Supplementary material for: Dynamic star allele definitions in Pharmacogenomics: impact on diplotype calls, Phenotype predictions and statin therapy recommendations
Source: Front Pharmacol. 2025 May 23;16:1584658. doi: 10.3389/fphar.2025.1584658 (PMC12141247; doi:10.3389/fphar.2025.1584658)
Supplement: Supplementary file 1 [file Table1.xlsx]

## Sheet: Revised calls
Sample	Gene	GeT-RM	Updated Call	Criteria	Comment
HG00436	CYP1A1	*1/*1	*1/*13	1	All diplotype callers call *1/*13
NA19003	CYP1A1	*1/*1	*1/*13	1	All diplotype callers call *1/*13
NA20509	CYP1A1	*1/*1	*1/*2A	1	All diplotype callers call *1/*2(A)
NA19174	CYP1A1	*1/*1	*1/*2A	1	All diplotype callers call *1/*2(A)
NA19178	CYP1A1	*1/*1	*1/*2A	1	All diplotype callers call *1/*2(A)
NA18540	CYP1A1	*1/*2	*2B/*13	1	All diplotype callers call *2(B)/*13
NA19207	CYP1A1	*1/*1	*1/*2A	1	All diplotype callers call *1/*2(A)
NA19143	CYP1A1	*1/*1	*1/*2A	1	All diplotype callers call *1/*2(A)
NA18992	CYP1A1	*1/*1	*1/*13	1	All diplotype callers call *1/*13
NA18980	CYP1A1	*1/*2	*2B/*13	1	All diplotype callers call *2(B)/*13
NA19239	CYP1A1	*1/*1	*1/*2A	1	All diplotype callers call *1/*2(A)
NA18564	CYP1A1	*1/*1	*1/*13	1	All diplotype callers call *1/*13
NA10851	CYP1A1	*1/*1	*1/*2A	1	All diplotype callers call *1/*2(A)
NA12813	CYP1A1	*1/*2	*2A/*2B	1	All diplotype callers call same major allles *2/*2, not conform aldy paper!
NA18942	CYP1A1	*1/*1	*13/*13	1	All diplotype callers call *13/*13
NA18526	CYP1A1	*1/*1	*2A/*11	1	All diplotype callers call *2(A)/*11
NA18868	CYP1A1	*1/*1	*1/*2A	1	All diplotype callers call *1/*2(A)
NA18544	CYP1A1	*1/*2	*2A/*2B	1	All diplotype callers call same major allles *2/*2, not conform aldy paper!
NA18952	CYP1A1	*1/*2	*2B/*13	1	All diplotype callers call *2(B)/*13
NA19908	CYP1A1	*1/*2	*2A/*2A	1	All diplotype callers call same major allles *2/*2, not conform aldy paper!
NA19819	CYP1A1	*1/*1	*1/*2A	1	All diplotype callers call *1/*2(A)
NA19007	CYP1A1	*1/*2	*2B/*13	1	All diplotype callers call *2(B)/*13
NA18617	CYP1A1	/	*1/*1	1	All diplotype callers call *1/*1
NA07000	CYP1A1	/	*1/*1	1	All diplotype callers call *1/*1
NA19917	CYP1A1	/	*1/*1	1	All diplotype callers call *1/*1
NA21781	CYP1A1	/	*1/*1	1	All diplotype callers call *1/*1
NA18942	CYP1A2	*1/*30	*1/*14	2	Majority calls this (stpgx & aldy), Manual inspection confirms presence of *14; conform Aldy suppl. PyPGx does not call this
NA18617	CYP1A2	/	*1/*1	2	Majority calls *1/*1. StellarPGx calls *1M/*1M, which maps to *30/*30, but manual inspection confirms no occurrence of *30
NA07000	CYP1A2	/	*30/*30	1	All diplotype callers call *30/*30
NA19917	CYP1A2	/	*1/*30	1	All diplotype callers call *1/*30
NA21781	CYP1A2	/	*30/*30	1	All diplotype callers call *30/*30
NA18519	CYP2A6	*1/*1	*1/*46	3	Only StellarPGx calls this as other callers (Aldy & PyPGx) do not include this yet. Manual inspection required
NA19176	CYP2A6	*1/(*8)	*1/*46	3	Only StellarPGx calls this as other callers (Aldy & PyPGx) do not include this yet. Manual inspection required
NA20296	CYP2A6	*1/*1	*1/*46	3	Only StellarPGx calls this as other callers (Aldy & PyPGx) do not include this yet. Manual inspection required
NA19174	CYP2A6	*1/*9	*9/*24	1	All diplotype callers call *9/*24
NA19147	CYP2A6	*1/*9	*9/*23	1	All diplotype callers call *9/*23
NA18565	CYP2A6	*9/*9	*4/*15	1	All diplotype callers call *4/*15 ; conform Aldy suppl.
NA18959	CYP2A6	*1/*(4)	*1/*4	1	All diplotype callers call *1/*4, conform Aldy suppl
NA18966	CYP2A6	*1/*(4)	*1/*4	1	All diplotype callers call *1/*4, conform Aldy suppl
NA18540	CYP2A6	*1/*1	*1/*46	3	*46 is not yet defined in allele table of Aldy & PyPGx, which is why they all define it as *1, further manual inspection required, see https://github.com/0xTCG/aldy/blob/master/aldy/resources/genes/cyp2a6.yml and https://github.com/sbslee/pypgx/blob/master/pypgx/api/data/allele-table.csv. Accessed 25th of June 2024
NA19143	CYP2A6	*1/*1	*35/*46	2 for *35, 3 for *46	conform aldy, *46 not yet defined, see above.
NA18855	CYP2A6	*1/*(8)	*1/*1	1 & 2	All diplotype callers call *1/*1, confirmed by Stargazer
NA07348	CYP2A6	*1/*1	*1/*46	3	*46 is not yet defined in allele table of Aldy & PyPGx, which is why they all define it as *1, further manual inspection required, see https://github.com/0xTCG/aldy/blob/master/aldy/resources/genes/cyp2a6.yml and https://github.com/sbslee/pypgx/blob/master/pypgx/api/data/allele-table.csv. Accessed 25th of June 2024
NA12873	CYP2A6	*1/*9	*9/*46	3	*46 is not yet defined in allele table of Aldy & PyPGx, which is why they all define it as *1, further manual inspection required, see https://github.com/0xTCG/aldy/blob/master/aldy/resources/genes/cyp2a6.yml and https://github.com/sbslee/pypgx/blob/master/pypgx/api/data/allele-table.csv. Accessed 25th of June 2024
NA18992	CYP2A6	*1/*9	*9/*19	1	all diplotype callers call *9/*19
NA10831	CYP2A6	*1/*2	*2/*46	3	*46 is not yet defined in allele table of Aldy & PyPGx, which is why they all define it as *1, further manual inspection required, see https://github.com/0xTCG/aldy/blob/master/aldy/resources/genes/cyp2a6.yml and https://github.com/sbslee/pypgx/blob/master/pypgx/api/data/allele-table.csv. Accessed 25th of June 2024
NA19239	CYP2A6	*1/*17	*17/*46	3	*46 is not yet defined in allele table of Aldy & PyPGx, which is why they all define it as *1, further manual inspection required, see https://github.com/0xTCG/aldy/blob/master/aldy/resources/genes/cyp2a6.yml and https://github.com/sbslee/pypgx/blob/master/pypgx/api/data/allele-table.csv. Accessed 25th of June 2024
NA12003	CYP2A6	*1/(*8)	*1/*1	1 & 2	All dipotype callers call *1/*1. confirmed by Stargazer suppl
NA18564	CYP2A6	*1/*1	*1/*46	3	*46 is not yet defined in allele table of Aldy & PyPGx, which is why they all define it as *1, further manual inspection required, see https://github.com/0xTCG/aldy/blob/master/aldy/resources/genes/cyp2a6.yml and https://github.com/sbslee/pypgx/blob/master/pypgx/api/data/allele-table.csv. Accessed 25th of June 2024
NA12156	CYP2A6	*1/*1	*1/*46	3	*46 is not yet defined in allele table of Aldy & PyPGx, which is why they all define it as *1, further manual inspection required, see https://github.com/0xTCG/aldy/blob/master/aldy/resources/genes/cyp2a6.yml and https://github.com/sbslee/pypgx/blob/master/pypgx/api/data/allele-table.csv. Accessed 25th of June 2024
NA12813	CYP2A6	*1/*1	*1/*46	3	*46 is not yet defined in allele table of Aldy & PyPGx, which is why they all define it as *1, further manual inspection required, see https://github.com/0xTCG/aldy/blob/master/aldy/resources/genes/cyp2a6.yml and https://github.com/sbslee/pypgx/blob/master/pypgx/api/data/allele-table.csv. Accessed 25th of June 2024
HG00276	CYP2A6	*1/*1	*1/*46	3	*46 is not yet defined in allele table of Aldy & PyPGx, which is why they all define it as *1, further manual inspection required, see https://github.com/0xTCG/aldy/blob/master/aldy/resources/genes/cyp2a6.yml and https://github.com/sbslee/pypgx/blob/master/pypgx/api/data/allele-table.csv. Accessed 25th of June 2024
HG01190	CYP2A6	*1/*1	*1/*46	3	*46 is not yet defined in allele table of Aldy & PyPGx, which is why they all define it as *1, further manual inspection required, see https://github.com/0xTCG/aldy/blob/master/aldy/resources/genes/cyp2a6.yml and https://github.com/sbslee/pypgx/blob/master/pypgx/api/data/allele-table.csv. Accessed 25th of June 2024
NA18942	CYP2A6	*1/*1	*4/*7	2	Aldy: *4/*7, but check for *47 as it is not defined
NA19789	CYP2A6	*1/*1	*1/*46	3	*46 is not yet defined in allele table of Aldy & PyPGx, which is why they all define it as *1, further manual inspection required, see https://github.com/0xTCG/aldy/blob/master/aldy/resources/genes/cyp2a6.yml and https://github.com/sbslee/pypgx/blob/master/pypgx/api/data/allele-table.csv. Accessed 25th of June 2024
NA10847	CYP2A6	*1/*1	*46/*46	3	*46 is not yet defined in allele table of Aldy & PyPGx, which is why they all define it as *1, further manual inspection required, see https://github.com/0xTCG/aldy/blob/master/aldy/resources/genes/cyp2a6.yml and https://github.com/sbslee/pypgx/blob/master/pypgx/api/data/allele-table.csv. Accessed 25th of June 2024
NA12006	CYP2A6	*1/*1	*46/*46	3	*46 is not yet defined in allele table of Aldy & PyPGx, which is why they all define it as *1, further manual inspection required, see https://github.com/0xTCG/aldy/blob/master/aldy/resources/genes/cyp2a6.yml and https://github.com/sbslee/pypgx/blob/master/pypgx/api/data/allele-table.csv. Accessed 25th of June 2024
NA07055	CYP2A6	*1/*1	*46/*46	3	*46 is not yet defined in allele table of Aldy & PyPGx, which is why they all define it as *1, further manual inspection required, see https://github.com/0xTCG/aldy/blob/master/aldy/resources/genes/cyp2a6.yml and https://github.com/sbslee/pypgx/blob/master/pypgx/api/data/allele-table.csv. Accessed 25th of June 2024
NA18526	CYP2A6	*1/*9	*7/*9	1	All dipotype callers call *7/*9.
NA12145	CYP2A6	*1/*1	*1/*46	3	*46 is not yet defined in allele table of Aldy & PyPGx, which is why they all define it as *1, further manual inspection required, see https://github.com/0xTCG/aldy/blob/master/aldy/resources/genes/cyp2a6.yml and https://github.com/sbslee/pypgx/blob/master/pypgx/api/data/allele-table.csv. Accessed 25th of June 2024
NA19122	CYP2A6	*1/*1	*1/*35	3	*35 is not yet definedin allele table of PyPGx; manual inspection required still -> https://pypgx.readthedocs.io/en/latest/genes.html#filtered-alleles-for-cyp2a6
NA19003	CYP2A6	*1/*1	*46/*46	3	*46 is not yet defined in allele table of Aldy & PyPGx, which is why they all define it as *1, further manual inspection required, see https://github.com/0xTCG/aldy/blob/master/aldy/resources/genes/cyp2a6.yml and https://github.com/sbslee/pypgx/blob/master/pypgx/api/data/allele-table.csv. Accessed 25th of June 2024
NA18544	CYP2A6	*1/*1	*19/*46	1 for *19, 3 for *46	manual curation necessary. Stellarpgx calls both, aldy & pypgx call *1/*19
NA18861	CYP2A6	*1/*1	*1x2/*25	1	Aldy: incorrect notation, but same call
NA19920	CYP2A6	*1/*1	*1/*35	3	*35 is not yet definedin allele table of PyPGx; manual inspection required still -> https://pypgx.readthedocs.io/en/latest/genes.html#filtered-alleles-for-cyp2a6
NA19007	CYP2A6	*1/*(4)	*1/*4	2	Updated to *1/*4; verified by Aldy paper
NA19213	CYP2A6	*1/*17	*17/*24	1	All diplotype callers call *17/*24
NA11839	CYP2B6	*1/*1/(*15)	*1/*15	1	all diplotype callers call *1/*15
NA18519	CYP2B6	*1/*6	*6/*17	1	all diplotype callers call *6/*17
NA18524	CYP2B6	*1/*1/(*27)	*1/*1	1	All diplotype callers call *1/*1 (although *27 is present in the allele tables of the callers)
NA18959	CYP2B6	*1/*1/(*27)	*1/*1	1	All diplotype callers call *1/*1 (although *27 is present in the allele tables of the callers)
NA07019	CYP2B6	*1(*5)/*1(*22)	*5/*22	1	All diplotype callers call *5/*22
NA07029	CYP2B6	*6/(*27)	*1/*6	1	not *27 (defined in all callers), *1/*6 called by all 3, stpgx also calls *4/*9; the phenotype of *1/*6 is normal/decreased while *4/*9 has increased/decreased -> *4/*9 not adopted
NA10851	CYP2B6	*1/*1/(*27)	*1/*1	1	All diplotype callers call *1/*1 (although *27 is present in the allele tables of the callers)
HG00276	CYP2B6	*2/(*4)	*2/*4	1	all diplotype callers call *2/*4
HG01190	CYP2B6	*1(*5)/*1(*27)	*1/*5	1	all diplotype callers call *1/*5
NA19789	CYP2B6	*1/*1/(*27)	*1/*1	1	All diplotype callers call *1/*1 (although *27 is present in the allele tables of the callers)
NA12006	CYP2B6	*1/*1/(*5)	*1/*5	1	all diplotype callers call *1/*5
NA07055	CYP2B6	*6/(*27)	*1/*6	1	not *27 (defined in all callers), *1/*6 called by all 3, stpgx also calls *4/*9; the phenotype of *1/*6 is normal/decreased while *4/*9 has increased/decreased -> *4/*9 not adopted
NA07056	CYP2B6	*6/(*22)	*6/*22	1	all diplotype callers call *6/*22
NA19226	CYP2B6	*18/(*20)	*18/*20	2	majority calls this, conform aldy paper
NA19007	CYP2B6	*1/*1	*1/*23	1	All diplotype callers call *1/*23
NA21781	CYP2B6	*1/*1	*1/*4	1	All diplotype callers call *1/*4
NA18519	CYP2D6	*1/*29	*29/*106	1	All diplotype callers call *29/*106
NA19143	CYP2D6	*2/*10/(*45)	*10/*45	1	All diplotype callers call *10/*45
NA07000	CYP2D6	*2/*9/(*35)	*9/*35	1	All diplotype callers call *9/*35
NA11832	CYP2D6	*1/(*68+*4)	*1/*68+*4	1	All diplotype callers call *1/*68+*4
NA18519	CYP4F2	(*2)/*3	*2/*3	5	*4 extends *2 and *3 and all have unknown phenotype
HG00436	CYP4F2	(*2)/*3	*2/*3	5	*4 extends *2 and *3 and all have unknown phenotype
NA18509	CYP4F2	(*2)/*3	*2/*3	5	*4 extends *2 and *3 and all have unknown phenotype
NA19176	CYP4F2	*1/*1	*5/*6	3	*5 or *6 is not called by Aldy (not in db), but majority calls *5/*6
NA20296	CYP4F2	*1/*1	*1/*5	3	*5 is not called by Aldy (not in db), but majority calls *1/*5
NA11839	CYP4F2	*1/*3	*3/*5	3	*5 is not called by Aldy (not in db), but majority calls *3/*5
NA19207	CYP4F2	*1/*1	*1/*7	3	*7 is not called by Aldy (not in db), but majority calls *1/*7
NA19143	CYP4F2	*1/*1	*1/*5	3	*5 is not called by Aldy (not in db), but majority calls *1/*5
NA18855	CYP4F2	*1/*1	*1/*5	3	*5 is not called by Aldy (not in db), but majority calls *1/*5
NA07348	CYP4F2	*1/*1	*1/*6	3	*6 is not called by Aldy (not in db), but majority calls *1/*6
NA12873	CYP4F2	*1/*1	*1/*5	3	*5 is not called by Aldy (not in db), but majority calls *1/*5
NA12003	CYP4F2	*1/*1	*1/*6	3	*6 is not called by Aldy (not in db), but majority calls *1/*6
NA12156	CYP4F2	(*2)/*3	*2/*3	5	*4 extends *2 and *3 and all have unknown phenotype
NA10851	CYP4F2	*1/*1	*1/*6	3	*6 is not called by Aldy (not in db), but majority calls *1/*6
NA12813	CYP4F2	*1/*1	*3/*6	3	*6 is not called by Aldy (not in db), but majority calls *3/*6
HG00276	CYP4F2	*1/*1	*1/*5	3	*5 is not called by Aldy (not in db), but majority calls *1/*5
NA19789	CYP4F2	(*2)/*3	*2/*3	5	*4 extends *2 and *3 and all have unknown phenotype
NA12006	CYP4F2	(*2)/*3	*1/*3	1	All diploype callers call *1/*3
NA18868	CYP4F2	*1/(*2)	*1/*5	3	*5 is not called by Aldy (not in db), but majority calls *1/*5
NA19226	CYP4F2	*1/(*2)	*1/*2	1	All diplotype callers call *1/*2
NA11832	CYP4F2	*1/*1	*1/*5	3	*5 is not called by Aldy (not in db), but majority calls *1/*5
NA19908	CYP4F2	(*2)/*3	*2/*3	5	*4 extends *2 and *3 and all have unknown phenotype
NA19819	CYP4F2	(*2)/*3	*2/*3	5	*4 extends *2 and *3 and all have unknown phenotype
NA18617	CYP4F2	/	*1/*1	2	majority + conform Aldy paper
NA07000	CYP4F2	/	*3/*4	1 & 2	All diploype callers call *3/*4
NA19917	CYP4F2	/	*2/*5	3	*5 is not called by Aldy (not in db), but majority calls *2/*5
NA21781	CYP4F2	/	*1/*1	1 & 2	majority + conform Aldy paper
NA07056	CYP4F2	*3/*3	*3/*4	1	all diplotype callers call *3/*4
NA11839	DPYD	*1/*1	*1/*5	1	All diplotype callers call *1/*5 (n = 2) ->
NA18524	DPYD	*1/*1	*1/*5	1	All diplotype callers call *1/*5 (n = 2)
NA18509	DPYD	*9/*9	*5/*9	1	All diplotype callers call *5/*9 (n =2)
HG00589	DPYD	*1/*1	*1/*5	1	All diplotype callers call *1/*5 (n = 2)
NA18980	DPYD	*1/*1	*1/*5	1	All diplotype callers call *1/*5 (n = 2)
NA18564	DPYD	*1/*9	*5/*9	1	All diplotype callers call *5/*9 (n =2)
NA12156	DPYD	*1/*1	*1/*5	1	All diplotype callers call *1/*5 (n = 2)
NA19109	DPYD	*1/*9	*9/*rs61622928	1	All diplotype callers call *9/rs61622928
NA19178	DPYD	*1/*9	*9/*rs61622928	1	All diplotype callers call *9/rs61622928
NA18966	DPYD	*1/*1	*1/rs17376848	5	All diplotype callers call rs17376848, *1 of GeT-RM in accordance with PyPGx. Aldy calls *9 instead, but PyPGx doesn't.
NA19207	DPYD	*1/*9	*1/rs115232898	5	All diplotype callers call rs115232898, *1 of GeT-RM in accordance with PyPGx. Aldy calls *9 instead, but PyPGx doesn't.
NA18992	DPYD	*1/*1	*1/rs17376848	1	All diplotype callers call *1/rs17376848
NA11993	DPYD	*1/*1	*5/rs201615754	1	All diplotype callers call *5/rs201615754
NA12813	DPYD	*1/(*4)	*1/*4	1	All diplotype callers call *1/*4
NA06991	DPYD	*1/(*4)	*4/rs67376798	1	All diplotype callers call *4/rs67376798
NA19789	DPYD	*1/*1	*1/*5	1	All diplotype callers call *1/*5
NA07055	DPYD	*1/*1	*1/rs67376798	5	All diplotype callers call rs67376798, *1 of GeT-RM in accordance with PyPGx. Aldy calls *5 instead, but PyPGx doesn't.
NA19226	DPYD	*1/*9	*9/*rs61622928	1	All diplotype callers call *9/*rs61622928
NA18544	DPYD	*1/*1	*1/*5	5	All diplotype callers call *5, *1 of GeT-RM in accordance with PyPGx. Aldy calls rs17376848, but PyPGx doesn't although it is present in it's allele database
NA18952	DPYD	*1/*1	*5/*5	1	All diplotype callers call *5/*5 (n = 2)
NA18552	DPYD	*1/*1	*1/*5	1	All diplotype callers call *1/*5 (n = 2)
NA11832	DPYD	*1/*1	*5/*rs2297595	1	All diplotype callers call *5/*rs2297595
NA21781	DPYD	*1/*1	*1/*5	1	All diplotype callers call *1/*5 (n = 2)
NA19176	GSTM1	*A/*A	*0/*A	1	All diplotype callers call *0/*A
NA10854	GSTP1	*A/*C;*B/*D	*A/*C	1	All diplotype callers call *A/*C (n = 2)
NA12873	GSTP1	*A/*C;*B/*D	*A/*C	1	All diplotype callers call *A/*C (n = 2)
NA10851	GSTP1	*A/*C;*B/*D	*A/*C	1	All diplotype callers call *A/*C (n = 2)
NA12145	GSTP1	*A/*C;*B/*D	*A/*C	1	All diplotype callers call *A/*C (n = 2)
NA18617	GSTP1	/	*A/*A	1	All diplotype callers call *A/*A (n = 2)
NA07000	GSTP1	/	*A/*A	1	All diplotype callers call *A/*A (n = 2)
NA19917	GSTP1	/	*A/*A	1	All diplotype callers call *A/*A (n = 2)
NA21781	GSTP1	/	*A/*A	1	All diplotype callers call *A/*A (n = 2)
NA18519	GSTT1	(*A)/(*AXN)	*0/*A	1	All diplotype callerss call *0/*A
NA19109	GSTT1	(*A)/(*AXN)	*A/*A	1	All diplotype callers call *A/*A (n = 2)
NA19174	GSTT1	(*A)/(*AXN)	*A/*A	1	All diplotype callers call *A/*A (n = 2)
NA18509	GSTT1	(*A)/(*A)	*0/*A	1	All diplotype callers call *0/*A
NA18518	GSTT1	(*A)/(*A)	*0/*A	1	All diplotype callers call *0/*A
NA18484	GSTT1	(*A)/(*AXN)	*0/*A	1	All diplotype callerss call *0/*A
NA07348	GSTT1	(*A)/(*A)	*0/*A	1	All diplotype callers call *0/*A
NA18980	GSTT1	(*A)/(*A)	*0/*A	1	All diplotype callers call *0/*A
NA12003	GSTT1	(*A)/(*A)	*0/*A	1	All diplotype callers call *0/*A
NA12813	GSTT1	(*A)/(*A)	*0/*A	1	All diplotype callers call *0/*A
NA18973	GSTT1	(*A)/(*A)	*0/*A	1	All diplotype callers call *0/*A
HG00276	GSTT1	(*A)/(*A)	*0/*A	1	All diplotype callers call *0/*A
NA19122	GSTT1	(*A)/(*A)	*0/*A	1	All diplotype callers call *0/*A
NA18861	GSTT1	(*A)/(*AXN)	*0/*A	1	All diplotype callerss call *0/*A
NA19908	GSTT1	(*A)/(*A)	*0/*A	1	All diplotype callers call *0/*A
NA19920	GSTT1	(*A)/(*AXN)	*0/*A	1	All diplotype callerss call *0/*A
NA19213	GSTT1	(*A)/(*AXN)	*A/*A	1	All diplotype callers call *A/*A (n = 2)
NA18552	GSTT1	(*A)/(*A)	*0/*A	1	All diplotype callers call *0/*A
NA07000	GSTT1	/	*0/*A	1	All diplotype callers call *0/*A
NA19917	GSTT1	/	*0/*A	1	All diplotype callers call *0/*A
NA21781	GSTT1	/	*0/*A	1	All diplotype callers call *0/*A
NA11839	NAT2	*4/*5	*5/*6	1 &3	All diplotype callers call *5/*6 (n = 2) and *6 extends *4
NA18519	NAT2	*4/(*13)	*4/*4	1	All diplotype callers call *4/*13 (n = 2), *13 is legacy label for *4. Manual curation confirms that NA18519 homozygous *4 is
NA20509	NAT2	*4/*5	*5/*6	1 &3	All diplotype callers call *5/*6 (n = 2) and *6 extends *4
NA19176	NAT2	*4/*5	*5/*6	1 &3	All diplotype callers call *5/*6 (n = 2) and *6 extends *4
NA07357	NAT2	*4/*5	*5/*6	1 &3	All diplotype callers call *5/*6 (n = 2) and *6 extends *4
NA19174	NAT2	*4/*5;*5/*6	*5/*6	1 & 5	All diplotype callers call *5/*6 (n = 2) and *6 extends *4
NA20296	NAT2	*6/*6	*6/*39	2	Aldy calls *6/*6O, *6O is legacy label for *39. Manual curation confirms presence of *39.
NA18518	NAT2	(*4)/*14	*4/*14	1	All diplotype callers call *4/*14 (n = 2)
HG00589	NAT2	*4/*(13)	*4/*4	1	All diplotype callers call *4/*13 (n = 2). *13 is legacy for *4
NA19207	NAT2	(*4)/*14	*1/*14	2	All diplotype callers call *12/*14 (n = 2). Rs1208 is not homozygous in NA19207, so *4 /*14 is not possible --> *1/*14
NA19143	NAT2	(*13)/*14	*4/*14	1	All diplotype callers call *13/*14 (n = 2). *13 is legacy for *14
NA18855	NAT2	*6/(*13)	*4/*6	1	All diplotype callers call *6/*13 (n = 2). *13 is legacy for *4
NA19239	NAT2	(*4)/*14	*1/*47	1	All diplotype callers call *12/*14 (n = 2). *14H is legacy label for *47. *47 presence manually confirmed
NA07029	NAT2	*4/*5 or *5/*6	*5/*6	1 & 5	All diplotype callers call *5/*6 (n = 2) and *6 extends *4
NA12813	NAT2	*4/*5 or *5/*6	*5/*6	1 & 5	All diplotype callers call *5/*6 (n = 2) and *6 extends *4
NA06991	NAT2	*4/*5 or *5/*6	*5/*6	1 & 5	All diplotype callers call *5/*6 (n = 2) and *6 extends *4
NA18868	NAT2	*5/(*12)	*4/*5	1	All diplotype callers call *5/*13 (n = 2). *13 is legacy for *4
NA11832	NAT2	*5/(*12)	*1/*5	1	All diplotype callers call *5/*12 (n = 2). *12 is legacy for &1
NA19213	NAT2	(*4)/*14	*1/*47	2	All diplotype callers call *12/*14 (n = 2). *12 is legacy for *1. Aldy calls *14H, which is legacy for *47. *47 has been manually confirmed
NA19819	NAT2	*5/*6	*5/*39	2	Aldy calls *6O. *6O is legacy label for *39. Both callers call *5 and *39 manually curated
NA19122	NAT2	(*12/*12)	*1/*44	2	Aldy calls *12/*12H, *12H is legacy label for *44. *12 is legacy for *1
NA18617	NAT2	/	*4/*6	1	All diplotype callers call *4/*6 (n = 2)
NA07000	NAT2	/	*5/*5	1	All diplotype callers call *5/*5 (n = 2)
NA19917	NAT2	/	*4/*38	2	All diplotype callers call *4/*6 (n = 2). Aldy calls *6H, which is legacy label for *38. *38 confirmed by manual curation
NA18509	NAT2	*4/(*13)	*1/*4	1	All diplotype callers call *1/*4 (n = 2), *13 is legacy label for *4
NA21781	NAT2	/	*5/*6	1	All diplotype callers call *5/*6 (n = 2)
NA11839	SLCO1B1	*1A/*1B	*1/*37	1	All diplotype callers call *1/*37
NA18519	SLCO1B1	*1B/*1B	*37/*37	1	All diplotype callers call *37/*37
NA18524	SLCO1B1	*1/*21	*37/*37	1 & 4	All diplotype callers call *37/*37; 21 obsolete
NA19176	SLCO1B1	*1A/*1B	*1/*37	1	All diplotype callers call *1/*37
NA19109	SLCO1B1	*1/*15	*15/*37	1	All diplotype callers call *15/*37
NA20296	SLCO1B1	*1B/*1B	*27/*37	1	All diplotype callers call *27/*37
NA19174	SLCO1B1	*1A/*1B	*1/*27	1	All diplotype callers call *1/*27
NA19178	SLCO1B1	*1A/*1B	*1/*37	1	All diplotype callers call *1/*37
HG00436	SLCO1B1	*1B/*1B	*37/*37	1	All diplotype callers call *37/*37
NA18509	SLCO1B1	*1A/*1B	*1/*42	1	All diplotype callers call *1/*42
NA18518	SLCO1B1	*1A/*1B	*1/*37	1	All diplotype callers call *1/*37
NA18484	SLCO1B1	*1A/*1B	*37/*41	1	All diplotype callers call *37/*41
NA19147	SLCO1B1	*1B/*1B	*20/*30	1	All diplotype callers call *20/*30
NA18959	SLCO1B1	*1B/*1B	*37/*37	1	All diplotype callers call *37/*37
NA18540	SLCO1B1	*1B/*17	*15/*37	1 & 4	*17 is equivalent to *15 (*17 changed to *15 in PharmVar); *37/*15 called by every caller
HG00589	SLCO1B1	*1B/*1B	*37/*39	1	All diplotype callers call *37/*39
NA19207	SLCO1B1	*1A/*1B	*37/*41	1	All diplotype callers call *37/*41
NA19143	SLCO1B1	*1B/*1B	*37/*37	1	All diplotype callers call *37/*37
NA18855	SLCO1B1	*1B/*1B	*37/*37	1	All diplotype callers call *37/*37
NA10854	SLCO1B1	*1/*1	*1/*37	1	All diplotype callers call *1/*37
NA18992	SLCO1B1	*1/*17	*1/*15	1 & 4	*17 is equivalent to *15 (*17 changed to *15 in PharmVar); *1/*15 called by every caller
NA18980	SLCO1B1	*1A/*1B	*1/*37	1	All diplotype callers call *1/*37
NA11993	SLCO1B1	*1/*17	*1/*15	1 & 4	*17 is equivalent to *15 (*17 changed to *15 in PharmVar); *1/*15 called by every caller
NA19239	SLCO1B1	*1/*1	*37/*37	1	All diplotype callers call *37/*37
NA18564	SLCO1B1	*1/*1	*1/*37	1	All diplotype callers call *1/*37
NA12156	SLCO1B1	*1/*21	*1/*37	1 & 4	All diplotype callers call *1/*37; 21 obsolete
NA12813	SLCO1B1	*1/*21	*1/*20	1 & 4	All diplotype callers call *1/*20; 21 obsolete
NA18973	SLCO1B1	*1/*1	*1/*37	1	All diplotype callers call *1/*37
NA06991	SLCO1B1	*15/*15	*15/*46	1	All diplotype callers call *15/*46
NA18942	SLCO1B1	*1/*1	*37/*37	1	All diplotype callers call *37/*37
NA19789	SLCO1B1	*1/*1	*1/*37	1	All diplotype callers call *1/*37
NA12006	SLCO1B1	*1/*21	*37/*37	1 & 4	All diplotype callers call *37/*37; 21 obsolete
NA18868	SLCO1B1	*1B/*1B	*37/*44	1	All diplotype callers call *37/*44
NA19095	SLCO1B1	*1B/*1B	*20/*37	1	All diplotype callers call *20/*37
NA19122	SLCO1B1	*1B/*1B	*37/*37	1	All diplotype callers call *37/*37
NA19003	SLCO1B1	*1B/*1B	*37/*37	1	All diplotype callers call *37/*37
NA19226	SLCO1B1	*1/*1	*31/*37	1	All diplotype callers call *31/*37
NA18544	SLCO1B1	*1B/*17	*15/*37	1 & 4	All diplotype callers call *15/*37; 17 obsolete
NA11832	SLCO1B1	*1/*1	*14/*20	1	All diplotype callers call *14/*20
NA18861	SLCO1B1	*1/*14	*1/*43	1	All diplotype callers call *1/*43
NA19908	SLCO1B1	*1/*1	*37/*37	1	All diplotype callers call *37/*37
NA19819	SLCO1B1	*1B/*1B	*37/*37	1	All diplotype callers call *37/*37
NA19920	SLCO1B1	*1/*1	*1/*37	1	All diplotype callers call *1/*37
NA19007	SLCO1B1	*1B/*1B	*37/*37	1	All diplotype callers call *37/*37
NA19213	SLCO1B1	*1/*14	*14/*37	1	All diplotype callers call *14/*37
NA18552	SLCO1B1	*1/*15	*15/*37	1	All diplotype callers call *15/*37
NA18617	SLCO1B1	*1/*1	*37/*37	1	All diplotype callers call *37/*37
NA19917	SLCO1B1	*1/*1	*1/*37	1	All diplotype callers call *1/*37
NA21781	SLCO1B1	*5/(*15)	*5/*15	1	All diplotype callers call *5/*15
HG00276	TPMT	*1/*1	*1/*16	1	All diplotype callers call *1/*16
NA19147	UGT1A1	*28/*28	*28+80/*28+80	1	All diplotype callers call *28+80/*28+80
NA18855	UGT1A1	*28/*28	*28+80/*28+80	1	All diplotype callers call *28+80/*28+80
NA10831	UGT1A1	*28/*28	*28+80/*28+80	1	All diplotype callers call *28+80/*28+80
NA12813	UGT1A1	*28/*28	*28+80/*28+80	1	All diplotype callers call *28+80/*28+80
NA18519	NAT1	*4/*4	*4/*10	2	Majority calls *4/*10, confirmed by manual inspection
NA18524	NAT1	*4/*4	*4/*10	2	Majority calls *4/*10, confirmed by manual inspection
NA19109	NAT1	*4/*4	*4/*10	2	Majority calls *4/*10, confirmed by manual inspection
NA20296	NAT1	*4/*4	*4/*10	2	Majority calls *4/*10, confirmed by manual inspection
NA19174	NAT1	*4/*4	*4/*10	2	Majority calls *4/*10, confirmed by manual inspection
HG00436	NAT1	*4/*4	*4/*10	2	Majority calls *4/*10, confirmed by manual inspection
NA18518	NAT1	*4/*4	*4/*10	2	Majority calls *4/*10, confirmed by manual inspection
NA18565	NAT1	*4/*4	*4/*10	2	Majority calls *4/*10, confirmed by manual inspection
NA19143	NAT1	*4/*4	*4/*10	2	Majority calls *4/*10, confirmed by manual inspection
NA18992	NAT1	*4/*4	*4/*10	2	Majority calls *4/*10, confirmed by manual inspection
NA18980	NAT1	*4/*4	*4/*10	2	Majority calls *4/*10, confirmed by manual inspection
NA07019	NAT1	*4/*4	*4/*10	2	Majority calls *4/*10, confirmed by manual inspection
NA19239	NAT1	*4/*4	*4/*10	2	Majority calls *4/*10, confirmed by manual inspection
NA12156	NAT1	*4/*4	*4/*10	2	Majority calls *4/*10, confirmed by manual inspection
HG00276	NAT1	*4/*4	*4/*10	2	Majority calls *4/*10, confirmed by manual inspection
NA19122	NAT1	*4/*4	*4/*10	2	Majority calls *4/*10, confirmed by manual inspection
NA19003	NAT1	*4/*4	*4/*10	2	Majority calls *4/*10, confirmed by manual inspection
NA18544	NAT1	*4/*4	*4/*10	2	Majority calls *4/*10, confirmed by manual inspection
NA19819	NAT1	*4/*4	*4/*10	2	Majority calls *4/*10, confirmed by manual inspection
NA19920	NAT1	*4/*4	*4/*10	2	Majority calls *4/*10, confirmed by manual inspection
NA07000	NAT1	/	*4/*11	1	All diplotype callers call *4/*11
NA21781	NAT1	/	*4/*4	1	All diplotype callers call *4/*4
NA19917	NAT1	*4/*4	*4/*10	2	Majority calls *4/*10, confirmed by manual inspection
NA19908	CYP3A4	*1B/*1B/(*15)	*1/*15	1	All diplotype callers call *1/*15

## Sheet: Criteria
Criteria for updating a GeT-RM call:
1) All diplotype callers identify the same diplotype, which differs from the original GeT-RM.
1) All diplotype callers identify the same diplotype, which differs from the original GeT-RM. 2) The majority of the callers call an allele, which is verified by other sources (eg. Other benchmarks or manual inspection) 3) Majority calls an allele which extends the ground truth allele (*5 is changed to *2 if *5 includes all core variants of *2). Wild type alleles are changed when one or more call…
